# Supplementary material for: Polyamidoamines Derived from Natural α-Amino Acids as Effective Flame Retardants for Cotton
Source: Polymers (Basel). 2021 Oct 28;13(21):3714. doi: 10.3390/polym13213714 (PMC8588117; doi:10.3390/polym13213714)
Supplement: Supplementary file 1 [file polymers-13-03714-s001.zip]

Archive with 1 entries (1 files):
- polymers-1432827-supplementary.pdf
